# Supplementary material for: m6A deficiency induces dopaminergic neurodegeneration and progressive parkinsonism through a pathogenic loop with mitochondria
Source: J Clin Invest. 2026 Mar 17;136(9):e197183. doi: 10.1172/JCI197183 (PMC13132373; doi:10.1172/JCI197183)
Supplement: Supporting data values [file jci-136-197183-s314.xlsx]

## Sheet: Figure 1
1A
		Saline					MPTP
	Cerebrum	0.003315	0.002865	0.002594	0.002884	0.003304	0.003004	0.00358	0.003061	0.001953	0.002641
	Substantia nigra	0.002756	0.003588	0.00310195	0.003054	0.003312	0.002796	0.002725	0.002677	0.002938	0.002921
	Cerebellum	0.003258	0.003766	0.003814	0.003416	0.004041	0.003653	0.003323	0.003955	0.00368	0.003403
	Brainstem	0.002573	0.003139	0.002676	0.003512	0.002815	0.002816	0.002816	0.003221	0.003043	0.002863
1I		WT			Mettl3K480R/K480R
	METTL3	100	100	100	82.8208	31.5226	40.7261
	METTL14	100	100	100	49.2679	31.4376	23.9671
	WTAP	100	100	100	164.135	321.553	378.546
1K
		SFB-METTL3			SFB-METTL3 K480R
	METTL14 IP	100	100		48.8624	55.5038
	WTAP IP	100	100		33.7523	30.3869
1L	WT			Mettl3K480R/K480R
	0.003839	0.003254	0.003962	0.001036	0.000968	0.000691

## Sheet: Figure 2
2B
			WT			Mettl3K480R/+
	METTL3	Cerebrum	88.5575	89.7083	124.924	87.1116	110.921	116.215
		Substantia nigra	100	100	100	120.332	106.06	76.9208
		Cerebellum	105.093	75.8073	66.4595	119.88	106.744	66.5437
		Brainstem	106.168	183.916	84.1548	89.9351	218.635	110.498
	TH	Cerebrum	20.4924	3.51522	4.27869	23.5248	5.46053	5.07246
		Substantia nigra	100	100	100	120.033	98.8893	85.6557
		Cerebellum	19.4272	6.50531	6.31072	22.7163	6.86041	6.31797
		Brainstem	26.6996	18.2318	7.83368	22.8804	14.3051	8.2386
2D
			WT			Mettl3K480R/+
	METTL3	Cerebrum	87.7605	107.281	97.7152	98.9418	109.968	77.4687
		Substantia nigra	100	100	100	43.1199	59.4428	63.5708
		Cerebellum	85.5782	128.821	70.59	95.977	104.531	67.4916
		Brainstem	107.923	88.1392	69.6402	46.6067	64.3186	55.6618
	TH	Cerebrum	3.28191	3.26861	2.95173	4.28663	3.32056	3.299
		Substantia nigra	100	100	100	43.4644	67.0139	58.1263
		Cerebellum	6.99277	4.592	5.65022	6.42131	4.69651	5.60128
		Brainstem	6.97207	4.99456	7.85597	10.7803	6.18694	7.95047
2E
	2 months	WT					Mettl3K480R/+
		0.003437	0.002889	0.002984	0.003547	0.00309	0.003191	0.002825	0.002895	0.002944	0.002937
	6 months	WT					Mettl3K480R/+
		0.003505	0.002937	0.002944	0.003451	0.003128	0.002333	0.002833	0.002747	0.002687	0.002532
2G
	2 months	WT					Mettl3K480R/+
		395	400	381	369	393	390	380	360	364	362
	6 months	WT					Mettl3K480R/+
		381	395	403	380	360	308	229	282	278	272
2L
		WT			Mettl3K480R/+
	p-α-syn	89.6758	100.523	109.802	147.35	158.039	157.959
2M
	2 months	WT	Mettl3K480R/+
		60.3478	59.6483
		61.3365	56.1995
		76.6934	59.3471
		62.2344	57.9681
	6 months	WT	Mettl3K480R/+
		38.9505	32.567
		58.1345	25.7532
		69.377	17.569
		65.9762	20.7112

## Sheet: Figure 3
3A
	WT	Mettl3K480R/+
	10	12
	9.3	9.6
	7.6	10.3
	8	10
	9	10
	11.6	13
	7.6	13.6
	7.58	7.49
	7.45	10.88
	7.12	8.07
3C	WT	Mettl3K480R/+
	48.6696	3.8065
	69.8083	22.6675
	42.7878	24.8
	29.8251	21.5337
	27.4319	33.3709
	33.491	16.7797
	44.0365	8.0681
	43.2043	21.1868
	51.2959	9.6674
	47.4679	13.649
3D
Stride Length		WT										Mettl3K480R/+
	Front	6.96667	5.9	6.23333	6.5	6.15	5.96667	6.1	6.6	6.56667	6.93333	4.86667	5.4	5.8	5.9	5.63333	6.06667	5.66667	6.43333	5	5.63333
	Rear	7.1	6.03333	6.06667	6.76667	6.33333	5.93333	6	6.86667	6.43333	7.25	4.6	5.76667	5.33333	5.8	6.7	6.23333	5.83333	5.53333	4.33333	5.56667
Stride width
		WT										Mettl3K480R/+
	Front	1.46667	1.3	1.36667	1.23333	1.2	1.23333	1.2	1.2	1.2	1.47	1.06667	1.4	1.3	0.966667	1.33333	1.13333	1.1	1.4	1.23333	1.3
	Rear	2.56667	2.6	2.4	2.16667	2.23333	2.36667	2.36667	2.3	2	2.13	2.13333	2.26667	2.4	2.46667	2.2	2.06667	2.23333	2.33333	2.2	2.25
3E		WT	Mettl3K480R/+
		89	112
		76	130
		68	86
		80	95
		75	100
		81	117
		70	78
		88	70
		76	118
		88	109
3F
		WT								Mettl3K480R/+
	Water	4	3	3	5	4	3	4	5	4	5	3	5	6	4	4	3
	Mouse urine	31	25	27	38	36	31	27	21	22	27	21	19	25	21	25	13
3G
		WT								Mettl3K480R/+
	Water	145	133	115	125	106	122	130	126	90	100	110	104	114	121	119	125
	2-Hexanone	35	47	65	55	74	56	50	54	90	80	70	76	66	59	61	55
3H		WT+saline	Mettl3K480R/++saline	Mettl3K480R/++Levodopa
		7.8	9.47	8.81
		7.88	9.93	9.39
		8.61	10.09	8.51
		8.77	10.09	7.05
		8.46	10.63	9.83
		7.7	10.41	8.49
		8.2	11.6	7.74
		9.38	14.11	9.27
		8.57	9.41	10.23
		7.82	11.7	8.58
			11.59	8.62
3J
		WT+saline	Mettl3K480R/++saline	Mettl3K480R/++Levodopa
		29.2364	24.5669	25.9258
		38.959	17.0539	28.8646
		31.8075	25.8592	21.9334
		36.4872	20.6066	28.9664
		27.8445	28.1327	35.1768
		30.4498	14.7218	20.1851
		18.8652	23.473	23.808
		32.0785	22.373	20.641
		23.8933	18.8652	31.9214
		49.0516	25.3589	28.4514
			23.4045	28.1823
3K
		WT+saline	Mettl3K480R/++saline	Mettl3K480R/++Levodopa
		70	97	88
		98	94	91
		82	87	83
		70	97	101
		78	118	78
		51	85	90
		83	98	85
		88	99	84
		72	105	72
		62	115	95
			114	99

## Sheet: Figure 4
4B
		DAT-Cre			Mettl3loxp/loxp;DAT-Cre
	METTL3	101.428	107.925	90.6465	32.0558	40.3091	31.7028
	TH	89.7125	107.818	102.469	38.8697	44.05	56.5384
4C		DAT-Cre	Mettl3loxp/loxp;DAT-Cre
		0.003174	0.002667
		0.002713	0.002477
		0.003125	0.002675
		0.003143	0.002563
		0.002667	0.002662
		0.00265	0.002535
4E		DAT-Cre	Mettl3loxp/loxp ;DAT-Cre
		310	313
		406	273
		351	268
		431	230
		323	326
4H
		DAT-Cre			Mettl3loxp/loxp;DAT-Cre
	p-α-syn	105.648	102.734	91.6181	200.935	143.378	137.278
4K
		DAT-Cre			Mettl3loxp/loxp;DAT-Cre
	TH	99.413	90.8669	109.72	67.3819	60.6772	47.5001
	METTL3	95.2184	96.9175	107.864	74.7975	69.8235	56.1666
4L
		Mettl3loxp/loxp;DAT-Cre + vector			Mettl3loxp/loxp;DAT-Cre +METTL3			Mettl3loxp/loxp;DAT-Cre +D395A
	TH	101.597	115.238	83.1642	140.979	198.608	162.776	88.0777	127.413	69.5261
	METTL3	90.5998	115.83	93.5704	150.994	221.314	184.471	181.929	191.26	154.842
4M		DAT-Cre	Mettl3loxp/loxp;DAT-Cre
		7.21	8.07
		6.9	8.36
		7.81	9.44
		6.4	8.05
		6.34	7.46
		6.03	7.26
		5.73	9.33
		6.14	8.07
		7.82	11.19
		7.17	10.42
4O		DAT-Cre	Mettl3loxp/loxp;DAT-Cre
		57.4207	50.7865
		49.1767	45.3977
		73.0516	36.6514
		73.0516	30.3065
		58.4845	40.3461
		61.3092	41.7268
		68.6837	49.2343
		45.3693	38.2614
		50.1475	27.5774
		51.4596	36.2174
4P
	Stride Length	DAT-cre										Mettl3loxp/loxp;DAT-Cre
	Front	7.5	7.75	7	6.43333	7.45	6.6	6.9	6.63333	6.6	7.26667	7.33333	6.5	5.76667	5.425	6.06667	5.9	6.4	6.43333	5.96667	5.63333
	Rear	7.05	7.83333	6.83333	6.66667	7.65	6.73333	6.73333	6.1	6.83333	7.1	7.16667	6.16667	5.6	4.925	5.26667	6.26667	6.13333	6.33333	5.46667	5.6
	Stride width	DAT-cre										Mettl3loxp/loxp;DAT-Cre
	Front	1.15	1.3	1.16667	1.4	1.25	1.33333	1.13333	1.4	1.16667	1.16667	1	1.2	1.35	1.13333	0.933333	1.06667	1.2	1.13333	1.2	1.1
	Rear	2.1	2.2	2.16667	2.3	2.55	2.5	2	2.3	2.23333	1.93333	2	2	2.35	2.23333	2.2	2.15	2.2	2.13333	2.46667	1.96667
4Q
		DAT-Cre										Mettl3loxp/loxp;DAT-Cre
	Water	2	2	4	3	3	2	2	3	4	2	1	2	2	2	4	2	3	3	1	2
	Mouse urine	17	14	26	22	21	21	18	14	8	6	10	8	9	10	11	11	12	11	7	6
4R		DAT-Cre+saline	Mettl3loxp/loxp;DAT-Cre +saline	Mettl3loxp/loxp;DAT-Cre +Levodopa
		9.71	13.87	6.98
		8.48	10.71	6.99
		7.4	11.34	7.71
		7.51	8.56	6.55
		5.54	8.34	10.87
		5.72	7.45	8.61
		6.34	10.68	6.5
		6.01	10.9367	12.22
		10.76	16.91	9.01
		6.81	7.8	7.55
4T
		DAT-Cre+saline	Mettl3loxp/loxp;DAT-Cre +saline	Mettl3loxp/loxp;DAT-Cre +Levodopa
		67.1928	32.7862	55.2492
		54.1753	48.4904	30.9359
		51.3286	40.7817	38.8307
		35.9984	22.6444	68.4238
		56.2242	23.8119	38.9477
		35.6492	31.7303	62.745
		62.1913	22.4453	64.5164
		50.2721	33.8215	68.8585
		51.4847	23.209	58.7754
		65.3409	30.9255	45.8569

## Sheet: Figure 5
5A
		WT	Mettl3K480R/K480R
		0.826146	0.450442
		1.20488	0.666705
		0.968974	0.250805
5B
		WT	Mettl3K480R/K480R
		2084	2546
		2065	2529
		2052	2528
5C
		Time (minutes)	WT				Mettl3K480R/K480R
		1.31108	7.31252	7.57467	7.39487	16.3609	10.7232	10.2411	12.6102	14.1138
		7.7641	9.55038	8.70951	8.66606	18.8544	10.3594	9.87946	12.5366	13.6216
		14.2192	11.5542	11.2422	10.3842	21.7463	10.4278	10.321	12.8626	13.5881
		20.7658	7.86233	7.97859	7.48942	15.689	6.24561	6.78597	7.26854	7.27065
		27.2201	8.46467	7.66383	6.65644	18.2591	6.20642	6.43489	7.39673	7.50752
		33.6739	8.4743	7.58284	7.69961	19.3288	6.3539	6.47496	7.33894	7.46692
		40.2126	19.746	19.8793	16.4172	35.8738	15.8212	14.5188	19.2561	20.042
		46.6681	20.1808	19.5032	17.8063	39.6966	15.3191	14.494	18.7615	18.3983
		53.1274	20.1523	19.2972	17.2815	37.9114	15.0168	14.5355	18.3865	17.6096
		59.671	8.75314	9.34298	9.18187	22.5077	5.41528	5.54798	6.12877	5.87093
		66.1272	8.84984	9.31631	8.17925	23.6345	5.08889	5.19613	5.96726	5.90094
		72.5833	9.48926	10.5862	8.81367	23.3753	5.38603	4.66145	6.15525	6.53716
5D
		WT	Mettl3K480R/+
		1.1542	0.840627
		1.07147	0.880808
		0.920268	0.859994
		0.971329	0.780804
		1.01609	0.593793
5E		DAT-Cre	Mettl3loxp/loxp;DAT-Cre
		1.02222	0.896084
		1.1835	0.641258
		1.05123	0.67684
		0.856715	0.771121
		0.88633	0.611676
5F
		WT						Mettl3K480R/+
	Gapdh	1	1	1	1	1	1	1	1	1	1	1	1
	Actb	2.47084	1.93858	2.82843	2.61172	2.79917	1.95884	2.28945	1.95884	1.52626	1.56917	2.5403	2.15099
	Tfam	229.922	198.776	132.514	159.233	159.786	176.681	116.162	115.36	100.427	87.7301	97.3426	72.5046
5G
		DAT-Cre				Mettl3loxp/loxp;DAT-Cre
	Gapdh	1	1	1	1	1	1	1	1
	Actb	8	7.56846	9.74728	4.89056	5.9794	4.94168	6.72717	4.45369
	Tfam	280.139	337.794	415.873	200.159	79.3413	119.428	152.219	61.606
5I		WT			Mettl3K480R/+
		100.13	106.834	93.0361	66.8738	77.7464	55.3332
5K		DAT-Cre			Mettl3loxp/loxp;DAT-Cre
		85.3536	93.8028	120.844	45.9107	33.948	31.4824
5N		DAT-Cre			Mettl3loxp/loxp;DAT-Cre
		110.849	92.1621	96.9887	51.7366	50.3201	56.4299
5O
		Mettl3loxp/loxp;DAT-Cre + vector			Mettl3loxp/loxp;DAT-Cre +METTL3			Mettl3loxp/loxp;DAT-Cre +D395A
	TFAM	83.9147	111.385	104.701	184.134	200.722	151.543	71.5931	100.231	70.1535
5P		WT+Vector	WT+Flag-TFAM	Mettl3K480R/K480R+Vector	Mettl3K480R/K480R+Flag-TFAM
		0.986432	0.856663	0.553093	0.781295
		1.00418	0.753566	0.569056	0.73858
		1.00939	0.863896	0.566114	0.697417
5Q
		WT+Vector	WT+Flag-TFAM	Mettl3K480R/K480R+Vector	Mettl3K480R/K480R+Flag-TFAM
		1954	2074	2513	2236
		1894	1896	2504	2298
		2181	2003	2606	2386
5R		WT			Tfam m6A mutant
	Gapdh	1	1	1	1	1	1
	Actb	13.6422	15.2422	10.2674	20.5348	18.7654	14.5203
	Tfam	227.544	158.683	143.013	57.68	63.5579	55.3304
5T
		WT			Tfam m6A mutant
	TFAM	100	100	100	68.889	64.1651	61.9402

## Sheet: Figure 6
6B
		Saline			MPTP
	METTL3	103.245	115.377	81.3784	52.1755	36.2456	35.3389
	METTL14	103.124	97.4698	99.4063	94.998	76.1317	75.6447
	WTAP	83.7617	104.844	111.394	130.115	110.44	85.3515
6D
		DMSO			Rotenone			Rotenone +NAc
	METTL3	100	100	100	49.0168	76.9361	82.5941	121.489	128.918	119.621
	METTL14	100	100	100	84.6567	86.6389	90.7273	144.557	122.651	116.446
	WTAP	100	100	100	84.2554	81.7497	96.609	139.216	86.4912	127.536
6E
		DMSO	Rotenone	Rotenone+NAc
		0.00379	0.0031	0.00334
		0.00319	0.00267	0.00299
		0.00345	0.00249	0.00291
		0.00325	0.00224	0.00267
6G
		WT			Tfam m6A mutant
	METTL3	100	100	100	52.0063	67.7776	52.1069
	METTL14	100	100	100	81.6089	88.367	74.6525
	WTAP	100	100	100	127.551	186.067	210.562
6H		WT			Tfam m6A mutant
		0.00292	0.00286	0.00278	0.00243	0.00224	0.00243
6J
		Myc-METTL3			Myc-METTL3 K480R
	0	100	100	100	100	100	100
	2	99.6284	108.875	137.813	70.2314	81.1498	78.6114
	4	102.653	121.893	70.1205	70.9407	74.6235	45.9639
	6	108.169	124.944	84.1201	58.8744	63.0023	62.4665

## Sheet: Figure 7
7B
	WT			Mettl3 K480R/+			Mettl3 K480R/++SAMe
METTL3	130.434	81.6982	87.8675	40.9365	30.0364	54.6477	70.7039	62.2837	79.8007
TH	93.5242	103.863	102.613	54.5027	32.6684	60.5969	109.584	93.0388	85.4133
TFAM	86.3527	108.465	105.182	68.5206	60.0808	41.3223	84.2489	83.9231	83.7635
7C
WT	Mettl3 K480R/+	Mettl3 K480R/++SAMe
0.002749	0.002364	0.002317
0.002315	0.002084	0.002552
0.002352	0.002328	0.002372
0.002407	0.002281	0.003204
0.00291	0.002141	0.002726
7D
WT	Mettl3K480R/+	Mettl3K480R/++SAMe
1.17439	0.933824	1.24975
1.06919	0.415131	1.05427
0.847463	0.777645	0.785287
1.06927	0.882505	0.966357
0.83968	0.422628	1.09405
7E
	WT				Mettl3K480R/+				Mettl3K480R/+ +SAMe
Gapdh	1	1	1	1	1	1	1	1	1	1	1	1
Tfam	170.072	172.446	201.551	197.403	107.635	79.0668	67.4151	105.055	153.277	124.932	137.187	140.07
7F
	WT	Mettl3 K480R/+	Mettl3 K480R/++SAMe
	7.06	8.54	9.38
	7.03	9.82	8.63
	7.82	11.44	7.9
	7.59	10.27	7.92
	7.77	8.32	8.41
	7.84	8.64	8.06
	7.64	9.61	8.31
	7.98	10.03	7.6
	6.74	9.46	8.79
	7.08	9.22	6.96
7H
	WT	Mettl3 K480R/+	Mettl3 K480R/++SAMe
	39.5368	23.2159	22.9766
	34.1088	26.8925	34.5397
	28.4014	22.8273	35.0318
	27.7339	28.3311	24.3829
	29.8541	18.5332	38.9778
	39.1063	24.8643	37.0624
	31.5107	29.3817	28.1858
	41.1995	17.4719	31.8553
	42.3175	26.8831	47.466
	35.3135	24.8977	41.9737
7I
	WT	Mettl3 K480R/+	Mettl3 K480R/++SAMe
	89	118	99
	90	111	94
	93	115	96
	88	109	102
	96	118	96
	88	98	92
	92	110	103
	97	114	85
	86	121	95
	99	106	89
7J
		WT										Mettl3 K480R/+										Mettl3 K480R/++SAMe
	Water	2	3	1	2	4	5	2	4	2	3.8	3	4	3	4	1	1	2	3	3	3.9	3	4	3	5	1	4	2	2	4	4
	Mouse urine	24	15	21	23	20	17	19	18	22	24.4	9	15	13	12	14	14	16	11	16.2	15.2	18	17	16	19	14	22.3	16	15	18	21.3
7M
		Saline			MPTP			MPTP+SAMe
		105.614	100.631	93.7552	65.4049	54.2142	58.9338	105.323	123.764	141.773
7N
		Saline	Saline+SAMe	MPTP	MPTP+SAMe
		1.21094	0.656809	0.45804	1.14546
		0.948385	0.936601	0.719615	0.856059
		0.954546	1.18377	0.486928	0.93031
		0.989157	1.16301	0.996586	0.858634
		0.896971	1.21023	0.609858	1.17472
7O
		Saline	Saline+SAMe	MPTP	MPTP+ SAMe
		7.35	9.04667	7.87333	7.54
		8.21333	5.86	9.35	7.25
		7.15333	8.44667	7.20667	6.40333
		7.99333	6.83333	9.35667	6.37333
		6.65	7.81333	7.81	8.565
		6.76333	9.15333	7.89	7.41667
		6.8	7.38	7.96	6.79
		8.39333	7.19	7.4	7.95
		8.15	6.86667	10.2167	7.96333
		7.80833	7.81	8.92333	7.75667
7Q
		Saline	Saline+SAMe	MPTP	MPTP+ SAMe
		31.8724	68.5787	33.8278	40.2765
		46.2935	34.6183	24.644	25.1153
		52.2117	45.5512	36.8123	47.6271
		53.3953	27.6317	31.0533	45.9185
		55.0169	43.37	35.3701	42.6978
		19.6516	27.6028	47.051	34.3932
		58.3342	55.0811	20.3197	44.99
		51.6945	61.6348	21.6569	50.5202
		50.5344	51.928	38.6116	51.3388
		49.0112	46.9438	38.8953	53.5199
7R
		Saline										Saline+SAMe										MPTP										MPTP+ SAMe
	Water	1.32	0.98	1.77	1.51	1.32	1.42	2.32	1.6	2.3	3.4	2.21	1.39	3.16	2.79	1	2.1	1.3	2.2	4.1	2.8	1	2.2	1.42	1.02	0.75	1.29	2.4	1	2.7	1.9	1	2	1.1	2.4	1.4	1.4	1.5	2.9	1.2	3.1
	Mouse urine	8.96	10.77	7.79	11	10.5	12.66	15.11	15.3	16.8	18.7	8.42	10.22	14.6	8.35	9.6	12.3	16.3	17.4	14.8	12.1	6	7.8	6.52	9	7.7	2.45	3.8	6.15	5.9	4.9	6.3	9.7	11	11.5	10	8.2	9.6	15.6	15	16

## Sheet: S1
	1J
			WT			K480R
		METTL3	WCL	100	100	67.1507	67.7184
			N	100	100	68.6817	89.0763
			C	100	100	66.0025	89.2697
		METTL14	WCL	100	100	94.7005	78.0907
			N	100	100	81.2446	83.3376
			C	100	100	72.3413	83.5792
		WTAP	WCL	100	100	194.088	135.602
			N	100	100	155.783	110.136
			C	100	100	109.21	168.225

## Sheet: S3
3B
		DMSO	STM2457
		0.003216	0.001133
		0.003408	0.001136
		0.00315	0.001174
		0.00318	0.001037
3D
		DMSO			STM2457
	TH	100	100	100	58.7612	69.6677	49.5213
	METTL3	100	100	100	95.2147	141.43	112.052
3F
		shNC			shMETTL3-1			shMETTL3-2			shMETTL3-1 +M3 OE			shMETTL3-2 +M3 OE			shMETTL3-1 +D395A OE			shMETTL3-2 +D395A OE
	TH	100	100	100	62.9498	39.9559	69.3338	58.3412	40.5399	70.7135	86.428	86.7132	89.9853	82.2549	72.3033	90.3645	53.7356	40.2052	56.2166	63.1763	38.8795	47.2946
	METTL3	100	100	100	48.177	31.6155	59.1665	34.6464	41.6353	52.7533	109.899	108.449	157.795	121.297	85.0331	155.858	121.648	89.6717	139.543	144.877	86.5808	92.5486

## Sheet: S4
4I
		WT			Mettl3K480R/K480R
	Gapdh	1	1	1	1	1	1
	Actb	2.81501	1.04584	2.953	1.20267	0.745976	1.1747
	Tfam	207.638	140.722	149.601	21.3455	36.3884	31.293
4J
		WT	Mettl3K480R/K480R
		1	0.617747
		1	0.815068
		1	0.823
4L
		WT			Mettl3K480R/K480R
	TFAM	100	100	100	60.4181	53.6758	78.7379
4M			WT	Mettl3K480R/+
			1	1.03886
			1.11729	0.920188
			0.965936	0.986233
			0.97942	0.989657
			1.25701	0.965936
4N
		DAT-Cre			Mettl3loxp/loxp;DAT-Cre
		1.18587	1.20271	0.86047	0.598113	0.684357	0.46594

[truncated: 4 more sheets: S5, S6, S7, S8]
